# Supplementary material for: Real World Outcomes of Patients with Aggressive Lymphoma and Autoimmune Disease Treated with CART
Source: Cancers (Basel). 2025 Jul 16;17(14):2358. doi: 10.3390/cancers17142358 (PMC12294016; doi:10.3390/cancers17142358)
Supplement: Supplementary file 1 [file cancers-17-02358-s001.zip]

Archive with 1 entries (1 files):
- cancers-3696660-supplementary materials.pdf
